# Supplementary material for: A Collection of Designed Peptides to Target SARS-CoV-2 Spike RBD—ACE2 Interaction
Source: Int J Mol Sci. 2021 Oct 27;22(21):11627. doi: 10.3390/ijms222111627 (PMC8584250; doi:10.3390/ijms222111627)
Supplement: Supplementary file 1 [file ijms-22-11627-s001.zip]

Archive with 1 entries (1 files):
- ijms-1423835-supplementary.pdf
